# Supplementary material for: Heilipussquamosus (LeConte, 1824): clarification of the correct name for the “avocado tree girdler” with updates on its biology and distribution (Coleoptera, Curculionidae, Molytinae, Hylobiini)
Source: Biodivers Data J. 2022 Sep 30;10:e85499. doi: 10.3897/BDJ.10.e85499 (PMC9836544; doi:10.3897/BDJ.10.e85499)
Supplement: XML Treatment for Heilipus squamosus [file BDJ.10.e85499-treatment1.xml]

<!DOCTYPE tp:taxon-treatment
  PUBLIC "-//TaxonX//DTD Taxonomic Treatment Publishing DTD v0 20100105//EN" "tax-treatment-NSO.dtd">
<tp:taxon-treatment xmlns:tp="http://www.plazi.org/taxpub"><tp:treatment-meta><mixed-citation publication-type="journal"><person-group><name><surname>Anzaldo</surname><given-names>Salvatore S</given-names></name><name><surname>Díaz-Grisales</surname><given-names>Valentina</given-names></name></person-group><article-title><italic><tp:taxon-name><tp:taxon-name-part taxon-name-part-type="genus" reg="Heilipus">Heilipus</tp:taxon-name-part><tp:taxon-name-part taxon-name-part-type="species" reg="squamosus">squamosus</tp:taxon-name-part></tp:taxon-name></italic> (LeConte, 1824): clarification of the correct name for the “avocado tree girdler” with updates on its biology and distribution (<tp:taxon-name><tp:taxon-name-part taxon-name-part-type="order">Coleoptera</tp:taxon-name-part></tp:taxon-name>, <tp:taxon-name><tp:taxon-name-part taxon-name-part-type="family">Curculionidae</tp:taxon-name-part></tp:taxon-name>, <tp:taxon-name><tp:taxon-name-part taxon-name-part-type="subfamily">Molytinae</tp:taxon-name-part></tp:taxon-name>, <tp:taxon-name><tp:taxon-name-part taxon-name-part-type="tribe">Hylobiini</tp:taxon-name-part></tp:taxon-name>)</article-title><source>Biodivers Data J</source><day>30</day><month>09</month><year>2022</year><volume>10</volume><pub-id pub-id-type="doi">10.3897/BDJ.10.e85499</pub-id></mixed-citation></tp:treatment-meta><tp:nomenclature><tp:taxon-name>
            <object-id xmlns:xlink="http://www.w3.org/1999/xlink" content-type="arpha" xlink:type="simple">75391CCE-AEDD-5085-93DB-900086002078</object-id>
            <tp:taxon-name-part taxon-name-part-type="genus">Heilipus</tp:taxon-name-part>
            <tp:taxon-name-part taxon-name-part-type="species">squamosus</tp:taxon-name-part>
          </tp:taxon-name><tp:taxon-authority>(LeConte, 1824)</tp:taxon-authority><tp:nomenclature-citation-list><tp:nomenclature-citation><tp:taxon-name>
                <tp:taxon-name-part taxon-name-part-type="genus" reg="Heilipus"/>
                <tp:taxon-name-part taxon-name-part-type="species" reg="squamosus"/>
              </tp:taxon-name><comment><bold>Original combination</bold>: <italic><tp:taxon-name><tp:taxon-name-part taxon-name-part-type="genus" reg="Pissodes">Pissodes</tp:taxon-name-part><tp:taxon-name-part taxon-name-part-type="species" reg="squamosus">squamosus</tp:taxon-name-part></tp:taxon-name></italic> LeConte, 1824: 161</comment></tp:nomenclature-citation><tp:nomenclature-citation><tp:taxon-name>
                <tp:taxon-name-part taxon-name-part-type="genus" reg="Heilipus"/>
                <tp:taxon-name-part taxon-name-part-type="species" reg="squamosus"/>
              </tp:taxon-name><comment>Description: <ext-link xmlns:xlink="http://www.w3.org/1999/xlink" ext-link-type="uri" xlink:href="https://www.biodiversitylibrary.org/page/15913340" xlink:type="simple">https://www.biodiversitylibrary.org/page/15913340</ext-link></comment></tp:nomenclature-citation><tp:nomenclature-citation><tp:taxon-name>
                <tp:taxon-name-part taxon-name-part-type="genus" reg="Heilipus"/>
                <tp:taxon-name-part taxon-name-part-type="species" reg="squamosus"/>
              </tp:taxon-name><comment>Holotype: <ext-link xmlns:xlink="http://www.w3.org/1999/xlink" ext-link-type="uri" xlink:href="https://mczbase.mcz.harvard.edu/guid/MCZ:Ent:5176" xlink:type="simple">https://mczbase.mcz.harvard.edu/guid/MCZ:Ent:5176</ext-link></comment></tp:nomenclature-citation><tp:nomenclature-citation><tp:taxon-name>
                <tp:taxon-name-part taxon-name-part-type="genus" reg="Heilipus"/>
                <tp:taxon-name-part taxon-name-part-type="species" reg="squamosus"/>
              </tp:taxon-name><comment><bold>Synonyms</bold>:</comment></tp:nomenclature-citation><tp:nomenclature-citation><tp:taxon-name>
                <tp:taxon-name-part taxon-name-part-type="genus" reg="Heilipus">Heilipus</tp:taxon-name-part>
                <tp:taxon-name-part taxon-name-part-type="species" reg="squamosus">squamosus</tp:taxon-name-part>
              </tp:taxon-name><comment> Boheman, 1836: 171 (not LeConte, 1824).</comment></tp:nomenclature-citation><tp:nomenclature-citation><tp:taxon-name>
                <tp:taxon-name-part taxon-name-part-type="genus" reg="Heilipus"/>
                <tp:taxon-name-part taxon-name-part-type="species" reg="squamosus"/>
              </tp:taxon-name><comment>Description: <ext-link xmlns:xlink="http://www.w3.org/1999/xlink" ext-link-type="uri" xlink:href="https://www.biodiversitylibrary.org/page/4109434" xlink:type="simple">https://www.biodiversitylibrary.org/page/4109434</ext-link></comment></tp:nomenclature-citation></tp:nomenclature-citation-list></tp:nomenclature><tp:treatment-sec sec-type="Distribution"><title>Distribution</title><p>The previously-published state distribution of <italic><tp:taxon-name><tp:taxon-name-part taxon-name-part-type="genus" reg="Heilipus">Heilipus</tp:taxon-name-part><tp:taxon-name-part taxon-name-part-type="species" reg="squamosus">squamosus</tp:taxon-name-part></tp:taxon-name></italic> is in the south-eastern United States—Georgia (<xref ref-type="bibr" rid="B7636792">LeConte 1824</xref>), Florida (<xref ref-type="bibr" rid="B7636556">LeConte and Horn 1876</xref>), Tennessee (<xref ref-type="bibr" rid="B7636398">Blatchley and Leng 1916</xref>), South Carolina, Alabama and Mississippi (<xref ref-type="bibr" rid="B7636739">Wolfenbarger 1950</xref>), North Carolina (<xref ref-type="bibr" rid="B7636582">O'Brien and Wibmer 1982</xref>) and Virginia (<xref ref-type="bibr" rid="B7636522">Hoffman 2003</xref>). The species was considered rare (<xref ref-type="bibr" rid="B7636792">LeConte 1824</xref>, <xref ref-type="bibr" rid="B7636556">LeConte and Horn 1876</xref>, <xref ref-type="bibr" rid="B7640358">Barber 1912</xref>) and, apart from specimens from Florida where the species was a pest on avocado, relatively few specimens of this large and distinctive weevil have been collected and deposited in natural history collections.</p><p>In the past 20 years, citizen science initiatives (e.g. BugGuide, iNaturalist) have yielded observations of <italic><tp:taxon-name><tp:taxon-name-part taxon-name-part-type="genus" reg="Heilipus">H.</tp:taxon-name-part><tp:taxon-name-part taxon-name-part-type="species" reg="squamosus">squamosus</tp:taxon-name-part></tp:taxon-name></italic> from all States in its previously reported range plus seven additional States, expanding the distribution of this species to the northern and western regions of the United States:</p><p>Alabama, Arkansas (<bold>new State record</bold>), Florida, Georgia, Kansas (<bold>new State record</bold>), Kentucky (<bold>new State record</bold>), Louisiana (<bold>new State record</bold>), Missouri (<bold>new State record</bold>), Mississippi, North Carolina, Oklahoma (<bold>new State record</bold>), South Carolina, Tennessee, Texas (<bold>new State record</bold>) and Virginia (Fig. <xref ref-type="fig" rid="F8107312">2</xref>C).</p></tp:treatment-sec><tp:treatment-sec sec-type="Biology"><title>Biology</title><p>The biology of <italic><tp:taxon-name><tp:taxon-name-part taxon-name-part-type="genus" reg="Heilipus">H.</tp:taxon-name-part><tp:taxon-name-part taxon-name-part-type="species" reg="squamosus">squamosus</tp:taxon-name-part></tp:taxon-name></italic> is still incompletely known. Before it became a pest of non-native avocado in Florida, the published natural history information was limited to a record from “under pine bark” (<xref ref-type="bibr" rid="B7636556">LeConte and Horn 1876</xref>: 141) and from “budding shoots of sassafras” (<xref ref-type="bibr" rid="B7636398">Blatchley and Leng 1916</xref>: 187). The avocado industry in Florida traces back to the early 20<sup>th</sup> century, though <italic><tp:taxon-name><tp:taxon-name-part taxon-name-part-type="genus" reg="Persea">Persea</tp:taxon-name-part><tp:taxon-name-part taxon-name-part-type="species" reg="americana">americana</tp:taxon-name-part></tp:taxon-name></italic> Mill. was first brought to and became naturalised in Florida before 1835 (<xref ref-type="bibr" rid="B7636711">Wolfe et al. 1942</xref>). <xref ref-type="bibr" rid="B7636730">Wolfenbarger (1948)</xref> reports the earliest evidence of <italic><tp:taxon-name><tp:taxon-name-part taxon-name-part-type="genus" reg="Heilipus">H.</tp:taxon-name-part><tp:taxon-name-part taxon-name-part-type="species" reg="squamosus">squamosus</tp:taxon-name-part></tp:taxon-name></italic> causing damage to avocado to be from the late 1930s and, by the late 1940s, the weevil became “one of the most dangerous pests of the avocado” (<xref ref-type="bibr" rid="B7636722">Wolfe et al. 1949</xref>). Larvae feed under the bark near ground level and can girdle trees and cause an 8–10% loss of avocado trees in a grove (<xref ref-type="bibr" rid="B7636730">Wolfenbarger 1948</xref>). The status of <italic><tp:taxon-name><tp:taxon-name-part taxon-name-part-type="genus" reg="Heilipus">H.</tp:taxon-name-part><tp:taxon-name-part taxon-name-part-type="species" reg="squamosus">squamosus</tp:taxon-name-part></tp:taxon-name></italic> as a pest appears to have continued through the 1950s, but the species was rarely observed after (<xref ref-type="bibr" rid="B7636748">Wolfenbarger 1971</xref>).</p><p>The native hosts for the weevil have been suspected to be other members of the <tp:taxon-name><tp:taxon-name-part taxon-name-part-type="family">Lauraceae</tp:taxon-name-part></tp:taxon-name>, namely <italic><tp:taxon-name><tp:taxon-name-part taxon-name-part-type="genus" reg="Lindera">Lindera</tp:taxon-name-part><tp:taxon-name-part taxon-name-part-type="species" reg="melissifolia">melissifolia</tp:taxon-name-part></tp:taxon-name></italic> (Walter) Blume (pondberry), <italic><tp:taxon-name><tp:taxon-name-part taxon-name-part-type="genus" reg="Litsea">Litsea</tp:taxon-name-part><tp:taxon-name-part taxon-name-part-type="species" reg="aestivalis">aestivalis</tp:taxon-name-part></tp:taxon-name></italic> (L.) Fernald (pondspice), <italic><tp:taxon-name><tp:taxon-name-part taxon-name-part-type="genus" reg="Persea">Persea</tp:taxon-name-part><tp:taxon-name-part taxon-name-part-type="species" reg="borbonia">borbonia</tp:taxon-name-part></tp:taxon-name></italic> (L.) Spreng. (redbay) and <italic><tp:taxon-name><tp:taxon-name-part taxon-name-part-type="genus" reg="Sassafras">Sassafras</tp:taxon-name-part><tp:taxon-name-part taxon-name-part-type="species" reg="albidum">albidum</tp:taxon-name-part></tp:taxon-name></italic> (Nutt.) Nees (sassafras), though no definitive rearing records are known. Of these species, sassafras is widely distributed throughout the eastern United States; the other three are restricted to coastal plains and swampy areas, with pondberry and pondspice being listed as a federally endangered and threatened species, respectively.</p><p>Adult weevils have been found on pondberry in North Carolina (<xref ref-type="bibr" rid="B7636821">U.S. Fish and Wildlife Service 1993</xref>) and on pondspice in Georgia (<xref ref-type="bibr" rid="B7636406">Cameron et al. 2008</xref>, <xref ref-type="bibr" rid="B7636470">Fraedrich et al. 2011</xref>). An unidentified weevil larva described as being a similar size to the adult <italic><tp:taxon-name><tp:taxon-name-part taxon-name-part-type="genus" reg="Heilipus">H.</tp:taxon-name-part><tp:taxon-name-part taxon-name-part-type="species" reg="squamosus">squamosus</tp:taxon-name-part></tp:taxon-name></italic> was found causing feeding damage to the root collar at the base of a pondberry plant in South Carolina (<xref ref-type="bibr" rid="B7636470">Fraedrich et al. 2011</xref>). Redbay was suggested as a possible host due to the weevil’s distribution along the East Coast (<xref ref-type="bibr" rid="B7640358">Barber 1912</xref>, <xref ref-type="bibr" rid="B7636522">Hoffman 2003</xref>); <xref ref-type="bibr" rid="B7636406">Cameron et al. (2008)</xref> observed debarking damage to redbay branches which was noted to be very similar to the damage observed on pondspice branches at a locality in Georgia where <italic><tp:taxon-name><tp:taxon-name-part taxon-name-part-type="genus" reg="Heilipus">H.</tp:taxon-name-part><tp:taxon-name-part taxon-name-part-type="species" reg="squamosus">squamosus</tp:taxon-name-part></tp:taxon-name></italic> was also found, but no more direct associations are known with redbay. Adult weevils have been collected on sassafras in Tennessee (<xref ref-type="bibr" rid="B7636398">Blatchley and Leng 1916</xref>) and Alabama [AUMNH].</p><p>Additional records: <xref ref-type="bibr" rid="B7636730">Wolfenbarger (1948)</xref> reported specimens collected “on cotton, sassafras and Satsuma orange” and, in a subsequent paper (<xref ref-type="bibr" rid="B7636739">Wolfenbarger 1950</xref>), he adds “camphor” to the list. Camphor, <italic><tp:taxon-name><tp:taxon-name-part taxon-name-part-type="genus" reg="Cinnamomum">Cinnamomum</tp:taxon-name-part><tp:taxon-name-part taxon-name-part-type="species" reg="camphora">camphora</tp:taxon-name-part></tp:taxon-name></italic> (L.) J. Presl, is a non-native species of <tp:taxon-name><tp:taxon-name-part taxon-name-part-type="family">Lauraceae</tp:taxon-name-part></tp:taxon-name> naturalised in parts of south-eastern United States. No additional records were found indicating an association of <italic><tp:taxon-name><tp:taxon-name-part taxon-name-part-type="genus" reg="Heilipus">H.</tp:taxon-name-part><tp:taxon-name-part taxon-name-part-type="species" reg="squamosus">squamosus</tp:taxon-name-part></tp:taxon-name></italic>. Three specimens have been collected from Isle of Wight Co., Virginia on <italic><tp:taxon-name><tp:taxon-name-part taxon-name-part-type="genus" reg="Diospyros">Diospyros</tp:taxon-name-part><tp:taxon-name-part taxon-name-part-type="species" reg="virginiana">virginiana</tp:taxon-name-part></tp:taxon-name></italic> L. (wild persimmon; <tp:taxon-name><tp:taxon-name-part taxon-name-part-type="family">Ebenaceae</tp:taxon-name-part></tp:taxon-name>) (CMNC; Art Evans, <italic>pers. comm</italic>.). One specimen from Spotsylvania Co., Virginia was photographed “on dogbane hemp”, <italic><tp:taxon-name><tp:taxon-name-part taxon-name-part-type="genus" reg="Apocynum">Apocynum</tp:taxon-name-part><tp:taxon-name-part taxon-name-part-type="species" reg="cannabinum">cannabinum</tp:taxon-name-part></tp:taxon-name></italic> L. (<tp:taxon-name><tp:taxon-name-part taxon-name-part-type="family">Apocynaceae</tp:taxon-name-part></tp:taxon-name>) (iNaturalist, BugGuide).</p></tp:treatment-sec><tp:treatment-sec><!--Section generated to contain objects referenced in tp:taxon-treatment.--><fig id="F8107312" position="float" orientation="portrait"><object-id xmlns:xlink="http://www.w3.org/1999/xlink" content-type="arpha" xlink:type="simple">90B4AAB7-DC8D-5A6E-BE25-B43E75398D77</object-id><object-id xmlns:xlink="http://www.w3.org/1999/xlink" content-type="doi" xlink:type="simple">10.3897/BDJ.10.e85499.figure2</object-id><label>Figure 2.</label><caption><p><italic><tp:taxon-name><tp:taxon-name-part taxon-name-part-type="genus" reg="Heilipus">Heilipus</tp:taxon-name-part><tp:taxon-name-part taxon-name-part-type="species" reg="squamosus">squamosus</tp:taxon-name-part></tp:taxon-name></italic>. Scale bars = 2 mm. A: lateral habitus. B: dorsal habitus. C: distribution map (circles = iNaturalist/BugGuide records, stars = specimen data, squares = literature records; red symbols = 20<sup>th</sup> century records, black symbols = 21<sup>st</sup> century records).</p></caption><graphic xmlns:xlink="http://www.w3.org/1999/xlink" xlink:href="bdj-10-e85499-g002.jpg" position="float" id="oo_733311.jpg" orientation="portrait" xlink:type="simple"><uri content-type="original_file" xlink:type="simple">https://binary.pensoft.net/fig/733311</uri></graphic></fig></tp:treatment-sec><ref-list><ref id="B7636792"><element-citation xmlns:xlink="http://www.w3.org/1999/xlink" publication-type="article" xlink:type="simple"><person-group person-group-type="author"><name name-style="western"><surname>LeConte</surname><given-names>J.</given-names></name></person-group><year>1824</year><article-title>New Coleopterous insects of North America</article-title><source>Annals of the Lyceum of Natural History of New York</source><volume>1</volume><fpage>169</fpage><lpage>173 + pl. XI</lpage><uri xlink:type="simple">https://www.biodiversitylibrary.org/item/54048#page/179/mode/1up</uri></element-citation></ref><ref id="B7636556"><element-citation xmlns:xlink="http://www.w3.org/1999/xlink" publication-type="article" xlink:type="simple"><person-group person-group-type="author"><name name-style="western"><surname>LeConte</surname><given-names>J. L.</given-names></name><name name-style="western"><surname>Horn</surname><given-names>G. H.</given-names></name></person-group><year>1876</year><article-title>The <italic><tp:taxon-name><tp:taxon-name-part taxon-name-part-type="genus" reg="Rhynchophora">Rhynchophora</tp:taxon-name-part></tp:taxon-name></italic> of America North of Mexico</article-title><source>Proceedings of the American Philosophical Society</source><volume>15</volume><issue>96</issue><fpage>i-xvi + 1</fpage><lpage>455</lpage><uri xlink:type="simple">https://www.biodiversitylibrary.org/item/85593#page/8/mode/1up</uri></element-citation></ref><ref id="B7636398"><element-citation xmlns:xlink="http://www.w3.org/1999/xlink" publication-type="book" xlink:type="simple"><person-group person-group-type="author"><name name-style="western"><surname>Blatchley</surname><given-names>W. S.</given-names></name><name name-style="western"><surname>Leng</surname><given-names>C. W.</given-names></name></person-group><year>1916</year><source><tp:taxon-name><tp:taxon-name-part taxon-name-part-type="genus" reg="Rhynchophora">Rhynchophora</tp:taxon-name-part></tp:taxon-name> or weevils of North Eastern America</source><publisher-name>The Nature Publishing Company, Indianapolis</publisher-name><uri xlink:type="simple">https://www.biodiversitylibrary.org/item/213824#page/9/mode/1up</uri><pub-id pub-id-type="doi">10.5962/bhl.title.1557</pub-id></element-citation></ref><ref id="B7636739"><element-citation xmlns:xlink="http://www.w3.org/1999/xlink" publication-type="article" xlink:type="simple"><person-group person-group-type="author"><name name-style="western"><surname>Wolfenbarger</surname><given-names>D. O.</given-names></name></person-group><year>1950</year><article-title>On the distribution of <italic><tp:taxon-name><tp:taxon-name-part taxon-name-part-type="genus" reg="Heilipus">Heilipus</tp:taxon-name-part><tp:taxon-name-part taxon-name-part-type="species" reg="squamosos">squamosos</tp:taxon-name-part></tp:taxon-name></italic> (Lec.) a pest of the avocado</article-title><source>The Florida Entomologist</source><volume>33</volume><issue>4</issue><fpage>139</fpage><lpage>141</lpage><pub-id pub-id-type="doi">10.2307/3492736</pub-id></element-citation></ref><ref id="B7636582"><element-citation xmlns:xlink="http://www.w3.org/1999/xlink" publication-type="article" xlink:type="simple"><person-group person-group-type="author"><name name-style="western"><surname>O'Brien</surname><given-names>C. W.</given-names></name><name name-style="western"><surname>Wibmer</surname><given-names>G. J.</given-names></name></person-group><year>1982</year><article-title>Annotated checklist of the weevils (<tp:taxon-name><tp:taxon-name-part taxon-name-part-type="family">Curculionidae</tp:taxon-name-part></tp:taxon-name> sensu lato) of North America, Central America, and the West Indies (<tp:taxon-name><tp:taxon-name-part taxon-name-part-type="order">Coleoptera</tp:taxon-name-part></tp:taxon-name>: <tp:taxon-name><tp:taxon-name-part taxon-name-part-type="family">Curculionidae</tp:taxon-name-part></tp:taxon-name>)</article-title><source>Memoirs of the American Entomological Institute</source><volume>34</volume><fpage>1</fpage><lpage>382</lpage></element-citation></ref><ref id="B7636522"><element-citation xmlns:xlink="http://www.w3.org/1999/xlink" publication-type="article" xlink:type="simple"><person-group person-group-type="author"><name name-style="western"><surname>Hoffman</surname><given-names>R. L.</given-names></name></person-group><year>2003</year><article-title><italic><tp:taxon-name><tp:taxon-name-part taxon-name-part-type="genus" reg="Heilipus">Heilipus</tp:taxon-name-part><tp:taxon-name-part taxon-name-part-type="species" reg="apiatus">apiatus</tp:taxon-name-part></tp:taxon-name></italic>, a striking large weevil new to the Virginia fauna (<tp:taxon-name><tp:taxon-name-part taxon-name-part-type="order">Coleoptera</tp:taxon-name-part></tp:taxon-name>: <tp:taxon-name><tp:taxon-name-part taxon-name-part-type="family">Curculionidae</tp:taxon-name-part></tp:taxon-name>)</article-title><source>Banisteria</source><volume>22</volume><fpage>58</fpage><lpage>59</lpage><uri xlink:type="simple">https://www.biodiversitylibrary.org/page/57144986#page/60/mode/1up</uri></element-citation></ref><ref id="B7640358"><element-citation xmlns:xlink="http://www.w3.org/1999/xlink" publication-type="article" xlink:type="simple"><person-group person-group-type="author"><name name-style="western"><surname>Barber</surname><given-names>H. S.</given-names></name></person-group><year>1912</year><article-title>Note on the avocado weevil (<italic><tp:taxon-name><tp:taxon-name-part taxon-name-part-type="genus" reg="Heilipus">Heilipus</tp:taxon-name-part><tp:taxon-name-part taxon-name-part-type="species" reg="lauri">lauri</tp:taxon-name-part></tp:taxon-name></italic> Boheman)</article-title><source>Proceedings of the Entomological Society of Washington</source><volume>14</volume><fpage>181</fpage><lpage>183</lpage><uri xlink:type="simple">https://www.biodiversitylibrary.org/item/20238#page/217/mode/1up</uri></element-citation></ref><ref id="B7636711"><element-citation xmlns:xlink="http://www.w3.org/1999/xlink" publication-type="other" xlink:type="simple"><person-group person-group-type="author"><name name-style="western"><surname>Wolfe</surname><given-names>H. S.</given-names></name><name name-style="western"><surname>Toy</surname><given-names>L. R.</given-names></name><name name-style="western"><surname>Stahl</surname><given-names>A. L.</given-names></name></person-group><year>1942</year><article-title>Avocado production in Florida</article-title><publisher-name>Cooperative Extension Work in Agriculture and Home Economics, Gainesville, Florida</publisher-name><comment>Bulletin 112, 111 pp</comment></element-citation></ref><ref id="B7636730"><element-citation xmlns:xlink="http://www.w3.org/1999/xlink" publication-type="article" xlink:type="simple"><person-group person-group-type="author"><name name-style="western"><surname>Wolfenbarger</surname><given-names>D. O.</given-names></name></person-group><year>1948</year><article-title><italic><tp:taxon-name><tp:taxon-name-part taxon-name-part-type="genus" reg="Heilipus">Heilipus</tp:taxon-name-part><tp:taxon-name-part taxon-name-part-type="species" reg="squamosus">squamosus</tp:taxon-name-part></tp:taxon-name></italic> Lec., a new enemy of the avocado</article-title><source>Proceedings of the Florida State Horticultural Society</source><volume>61</volume><fpage>260</fpage><lpage>264</lpage></element-citation></ref><ref id="B7636722"><element-citation xmlns:xlink="http://www.w3.org/1999/xlink" publication-type="other" xlink:type="simple"><person-group person-group-type="author"><name name-style="western"><surname>Wolfe</surname><given-names>H. S.</given-names></name><name name-style="western"><surname>Toy</surname><given-names>L. R.</given-names></name><name name-style="western"><surname>Stahl</surname><given-names>A. L.</given-names></name></person-group><year>1949</year><article-title>Avocado production in Florida</article-title><publisher-name>Cooperative Extension Work in Agriculture and Home Economics, Gainesville, Florida</publisher-name><comment>Bulletin 141, 110 pp</comment></element-citation></ref><ref id="B7636748"><element-citation xmlns:xlink="http://www.w3.org/1999/xlink" publication-type="article" xlink:type="simple"><person-group person-group-type="author"><name name-style="western"><surname>Wolfenbarger</surname><given-names>D. O.</given-names></name></person-group><year>1971</year><article-title>Updating of changes in pests, pesticides and other factors affecting subtropical insect pest control</article-title><source>Proceedings of the Florida State Horticultural Society</source><volume>84</volume><fpage>318</fpage><lpage>320</lpage></element-citation></ref><ref id="B7636821"><element-citation xmlns:xlink="http://www.w3.org/1999/xlink" publication-type="book" xlink:type="simple"><person-group person-group-type="author"><name name-style="western"><surname>Service</surname><given-names>U. S. Fish and Wildlife</given-names></name></person-group><year>1993</year><source>Recovery plan for pondberry (<italic><tp:taxon-name><tp:taxon-name-part taxon-name-part-type="genus" reg="Lindera">Lindera</tp:taxon-name-part><tp:taxon-name-part taxon-name-part-type="species" reg="melissifolia">melissifolia</tp:taxon-name-part></tp:taxon-name></italic>)</source><publisher-name>U.S. Fish and Wildlife Service</publisher-name><publisher-loc>Atlanta, Georgia</publisher-loc><size units="page">56</size></element-citation></ref><ref id="B7636406"><element-citation xmlns:xlink="http://www.w3.org/1999/xlink" publication-type="book" xlink:type="simple"><person-group person-group-type="author"><name name-style="western"><surname>Cameron</surname><given-names>R. S.</given-names></name><name name-style="western"><surname>Bates</surname><given-names>C.</given-names></name><name name-style="western"><surname>Johnson</surname><given-names>J.</given-names></name></person-group><year>2008</year><source>Distribution and spread of laurel wilt disease in Georgia: 2006-08 Survey and Field Observations</source><publisher-name>Georgia Forestry Commission.</publisher-name></element-citation></ref><ref id="B7636470"><element-citation xmlns:xlink="http://www.w3.org/1999/xlink" publication-type="article" xlink:type="simple"><person-group person-group-type="author"><name name-style="western"><surname>Fraedrich</surname><given-names>S. W.</given-names></name><name name-style="western"><surname>Harrington</surname><given-names>T. C.</given-names></name><name name-style="western"><surname>Bates</surname><given-names>C. A.</given-names></name><name name-style="western"><surname>Johnson</surname><given-names>J.</given-names></name><name name-style="western"><surname>Reid</surname><given-names>L. S.</given-names></name><name name-style="western"><surname>Best</surname><given-names>G. S.</given-names></name><name name-style="western"><surname>Leininger</surname><given-names>T. D.</given-names></name><name name-style="western"><surname>Hawkins</surname><given-names>T. S.</given-names></name></person-group><year>2011</year><article-title>Susceptibility to laurel wilt and disease incidence in two rare plant species, pondberry and pondspice</article-title><source>Plant Disease</source><volume>95</volume><issue>9</issue><fpage>1056</fpage><lpage>1062</lpage><pub-id pub-id-type="doi">10.1094/PDIS-11-10-0841</pub-id></element-citation></ref></ref-list></tp:taxon-treatment>
